# Supplementary material for: Development of a Vaccine Candidate Based on Surface-Displayed Particles of Mycobacterium tuberculosis from the MTB39A Protein
Source: Int J Mol Sci. 2025 Jan 18;26(2):797. doi: 10.3390/ijms26020797 (PMC11766116; doi:10.3390/ijms26020797)
Supplement: Supplementary file 1 [file ijms-26-00797-s001.zip]

Archive with 1 entries (1 files):
- ijms-3355972-supplementary.pdf
